# Supplementary material for: Bi-Directional Full-Color Generation and Tri-Channel Information Encoding Based on a Plasmonic Metasurface
Source: Nanomaterials (Basel). 2024 Jul 7;14(13):1160. doi: 10.3390/nano14131160 (PMC11243537; doi:10.3390/nano14131160)
Supplement: Supplementary file 1 [file nanomaterials-14-01160-s001.zip]

Archive with 1 entries (1 files):
- nanomaterials-2973686-supplementary.pdf
